# Supplementary material for: Dielectrophoretic and Electrical Impedance Differentiation of Cancerous Cells Based on Biophysical Phenotype
Source: Biosensors (Basel). 2021 Oct 17;11(10):401. doi: 10.3390/bios11100401 (PMC8533712; doi:10.3390/bios11100401)
Supplement: Supplementary file 1 [file biosensors-11-00401-s001.zip]

Archive with 1 entries (1 files):
- biosensors-1385263-supplementary.pdf
